# Supplementary material for: Chromosome-level reference genome assembly provides insights into the evolution of Pennisetum alopecuroides
Source: Front Plant Sci. 2023 Aug 23;14:1195479. doi: 10.3389/fpls.2023.1195479 (PMC10481962; doi:10.3389/fpls.2023.1195479)
Supplement: Supplementary file 14 [file Table_1.xlsx]

## Sheet: Table S1
Table S1 Statistics of third-generation sequencing results
Type	Numbers
Reads num	2329246
Reads base	41916619079
Reads LenN50	18499
Reads LenMean	17996
Reads LenMax	50190

## Sheet: Table S2
Table S2 Distribution of ccs length
Length	Total_num	Total_length	Aver_length
1~2000	380	612541	1611.95
2000~4000	11337	37442293	3302.66
4000~6000	17412	86377639	4960.81
6000~8000	14855	103794236	6987.16
8000~10000	15534	140789723	9063.33
10000~12000	64799	735088800	11344.1
12000~14000	325351	4282005893	13161.2
14000~16000	467106	7002877393	14992
16000~18000	410294	6960776394	16965.3
18000~	1002178	22566854167	22517.8

## Sheet: Table S3
Table S3 CEGMA and BUSCO evaluation results
Type	Category	Data
BUSCO:	Complete BUSCOs(C)	1589 (98.45%)
	Complete and single-copy BUSCOs(S)	1555 (96.34%)
	Complete and duplicated BUSCOs(D)	34 (2.11%)
	Fragmented BUSCOs(F)	6 (0.37%)
	Missing BUSCOs(M)	19 (1.18%)
	Total Lineage BUSCOs	1614
CEGMA:	Species	BB249
	Number of 458 CEG* present in assembly	454
	%of 458 CEGs present in assemblies	0.9913
	Number of 248 highly conserved CEGs present	241
	% of 248 highly conserved CEGs present	0.9718

## Sheet: Table S4
Table S4 N50 statistics for gene assembly
Type	classification	final corrected assemly genome	chromosomal version genome
Scaffold stat:	ScfNum	210	207
	ScfLen	845713750	845714050
	ScfN50	84825666	91325973
	ScfN90	68342286	74037469
	ScfMax	115633473	115633473
	mScfNum	0	0
	mScfLen	0	0
Contigs stat:	CtgNum	210	210
	CtgLen	845713750	845713750
	CtgN50	84825666	84825666
	CtgN90	68342286	68342286
	CtgMax	115633473	115633473
	GC(%)	45.94	45.94
Insert Gap stat:	GapNum	0	3

## Sheet: Table S5
Table S5 The sequence distribution of each chromosome under Hi-C assembly
Group	Cluster Num	Cluster Len	Order Num	Order Len
Chr01	1	91325973	1	91325973
Chr02	1	115633473	1	115633473
Chr03	3	104197926	1	103725646
Chr04	2	92924087	2	92924087
Chr05	2	100343234	1	100317666
Chr06	1	74037469	1	74037469
Chr07	2	79116835	1	78056466
Chr08	2	85581348	1	84825666
Chr09	8	90248893	3	89245121
Total(Ratio %)	22(10.48)	833,409,238(98.55)	12(54.55)	830,091,567(99.60)

## Sheet: Table S6
Table S6 TE type type statistics
Type	Numbers	Length(bp)	Ratio(%)
ClassI:Retroelement	263204	437956935	51.79
ClassI/DIRS	5	242	0
ClassI/LINE	21214	7743715	0.92
ClassI/LTR/Caulimovirus	483	1051109	0.12
ClassI/LTR/Copia	41376	71276517	8.43
ClassI/LTR/ERV	2014	169526	0.02
ClassI/LTR/Gypsy	94633	257693143	30.47
ClassI/LTR/Ngaro	442	262992	0.03
ClassI/LTR/Pao	105	7316	0
ClassI/LTR/Unknown	96751	98637342	11.66
ClassI/SINE	6181	1115033	0.13
ClassII:DNA transposon	155076	75033571	8.87
ClassII/Academ	3	228	0
ClassII/CACTA	12367	18911491	2.24
ClassII/Crypton	16	953	0
ClassII/Dada	120	7566	0
ClassII/Ginger	26	1621	0
ClassII/Helitron	1236	792901	0.09
ClassII/IS3EU	58	3144	0
ClassII/Kolobok	207	18713	0
ClassII/Maverick	46	3270	0
ClassII/Merlin	99	5824	0
ClassII/Mutator	4018	5895931	0.7
ClassII/P	67	4244	0
ClassII/PIF-Harbinger	988	685879	0.08
ClassII/PiggyBac	70	4349	0
ClassII/Sola	1	92	0
ClassII/Tc1-Mariner	100	5907	0
ClassII/Unknown	131241	43255927	5.11
ClassII/Zisupton	15	713	0
ClassII/hAT	4398	5434818	0.64
Unknown	43	2174	0
Total	418323	512992680	60.66

## Sheet: Table S7
Table S7 Repeat sequence type statistics
Type	Numbers	Length(bp)	Ratio(%)
microsatellite(1-9 bp units)	118164	2334291	0.28
minisatellite(10-99 bp units)	162492	12419216	1.47
satellite(>=100 bp units)	16376	31178256	3.69
Total	297032	45931763	5.43

## Sheet: Table S8
Table S8 Structure prediction of homologous genes
Species	Gene Nummber	Gene length	Average Gene length	Exon Length	Average Exon length	Exon Nummber	Average Exon Nummber	CDS Length	Average CDS length	CDS Nummber	Average CDS Nummber	Intron Length	Average Intron Length	Intron Nummber	Average Intron Nummber
O. sativa	27771	90213081	3248.46	29326137	1056	112495	4.05	29326137	1056	112495	4.05	60886944	2192.46	84724	3.05
C. purpureus	65485	268062842	4093.5	84806088	1295.05	348365	5.32	84806088	1295.05	348365	5.32	183256754	2798.45	282880	4.32
S. italica	32317	84622983	2618.53	36163896	1119.04	145279	4.5	36163896	1119.04	145279	4.5	48459087	1499.49	112962	3.5
A. thaliana	27316	60231821	2205	33309786	1219.42	140197	5.13	33309786	1219.42	140197	5.13	26922035	985.58	112881	4.13
P. alopecuroides_cv_Liqiu	34312	128084348	3732.93	48066618	1400.87	169769	4.95	44138040	1286.37	167148	4.87	80017730	2332.06	135457	3.95
C. americanus	37990	91663808	2412.84	38477556	1012.83	154562	4.07	38477556	1012.83	154562	4.07	53186252	1400.01	116572	3.07
S. viridis	37947	116960382	3082.2	41382486	1090.53	160217	4.22	41382486	1090.53	160217	4.22	75577896	1991.67	122270	3.22

## Sheet: Table S9
Table S9 Result statistics from three predictive methods of genes
Method	Software	Species	Gene number
Ab initio	Augustus	-	29980
	SNAP	-	67278
Homology-based	GeMoMa	A. thaliana	23319
		C. americanus	39978
		C. purpureus	31706
		O. sativa	28245
		S. italica	33537
		S. viridis	38236
RNAseq	GeneMarkS-T	-	22338
	PASA	-	9097
Integration	EVM	-	34312

## Sheet: Table S10
Table S10Coverage of gene function annotation based on different databases
Anno_Database	Annotated_Number	Annotated_Ratio
GO_Annotation	24328	70.9
KEGG_Annotation	21460	62.54
KOG_Annotation	15273	44.51
Pfam_Annotation	25942	75.61
Swissprot_Annotation	23220	67.67
TrEMBL_Annotation	33397	97.33
eggNOG_Annotation	24693	71.97
nr_Annotation	32221	93.91
All_Annotated	33454	97.5

[truncated: 2 more sheets: Table S11, Table S12]
